# Supplementary material for: Pressure-Tuning Superconductivity in Noncentrosymmetric Topological Materials ZrRuAs
Source: Materials (Basel). 2022 Nov 1;15(21):7694. doi: 10.3390/ma15217694 (PMC9659151; doi:10.3390/ma15217694)
Supplement: Supplementary file 1 [file materials-15-07694-s001.zip]

Archive with 1 entries (1 files):
- materials-1972543-supplementary-done.pdf
